# Supplementary material for: Promoter insertion leads to polyembryony in mango — a case of convergent evolution with citrus
Source: Hortic Res. 2023 Nov 8;10(12):uhad227. doi: 10.1093/hr/uhad227 (PMC10709545; doi:10.1093/hr/uhad227)
Supplement: Web_Material_uhad227 [file web_material_uhad227.zip]

Archive with 8 entries (8 files):
- Supplementary Dataset 2.xlsx
- Supplementary Fig 1.tif
- Supplementary Fig 2.tif
- Supplementary Fig 3.docx
- Supplementary Fig 4.tif
- Supplementary_table_1.xlsx
- Supplementary_table_2.xlsx
- Supplementary_table_3.xlsx
