# Supplementary material for: Promoter insertion leads to polyembryony in mango — a case of convergent evolution with citrus
Source: Hortic Res. 2023 Nov 8;10(12):uhad227. doi: 10.1093/hr/uhad227 (PMC10709545; doi:10.1093/hr/uhad227)
Supplement: Web_Material_uhad227 [file web_material_uhad227.zip › Supplementary Dataset 2.xlsx]

## Sheet: Suppl Dataset 2
Convergent promoter evolution leads to polyembryony in mango
Chandra Bhan Yadav, Ada Rozen, Ravit Eshed, Mazal Ish-Shalom, Adi Feinganbaum, Natalie Dillon, Ian Bally, Mathew Webb, David Kuhn, Ron Ophir, Yuval Cohen, Amir Sherman
Supplementary dataset 2
Genotype analysis of germplasm collection with specific polymorphic SNPs in the region of the polyembryonic locus
Embryony penotype				Poly	Poly	Poly	Poly	Poly	Poly	Poly	Poly	Poly	Poly	Poly	Poly	Poly	Poly	Poly	Poly	Poly	Poly	Poly	Poly	Poly	Poly	Poly	Poly	Poly	Poly	Poly	Poly	Poly	Poly	Poly	Poly	Poly	Poly	Poly	Poly	Poly	Poly	Poly	Poly	Poly	Poly	Poly	Poly	Poly	Poly
Accession Number																														MG013	MG146	MG159	MG293	MG315	MG321	MG429	MG372	MG140	MG145	MG179	MG006	MG007	MG024	MG027	MG030	MG086	MG104	MG105	MG109
Accession name				Wally (1)	Olour (2)	Gedong (4)	Oro (23)	Carabao (31)	Mora (36)	M. odorata (45)	Gary (48)	Suvarnarekha (61)	Winters (70)	Kensington Pride (71)	M. Lauriana (72)	Madam Francis (75)	Root Stock 13-1 (180)	Root Stock Sabre (181)	BD28/91	Golek (5)	Nam Doc Mai (15)	R2E2 (49)	Gouveia (54)	Vallenato (39)	Dolores (19)	Vianato (24)	41/c	BD46\116	Yo10/41	M. torquenda Lamantana	Paris	Rosa	BARC (R2T1) Mangga Aer	Mangee Dodel	Phoenix	Peach CG	Sulawesi	Xoai Cat Thom	Arumanis A	Khom	Betti Amber	M. quadrifida Assam Kombang	Tung Chi	Hinchinbrook	M. laurina Lombok D. MacLeod	Cheneke	Carabao Flav	Indian Foran	Trusso
SNP Assay	SNP base NO	ASP1-X	ASP2-Y
GTA0285210	3352454	G	T	XY	XY	YY	XY	XY	XY	XY	XY	XY	XY	XY	XY	XY	XY	XY	XY	XX	XX	XX	XX	XX	YY	XX	XX	XY	XY	XY	YY	XY	XY	XY	XY	YY	XY	XY	XX	XX	XY	XY	XY	YY	XY	XY	XY	XY	XY
GTA0285242	3421644	T	C	XY	XY	XY	XY	XY	XY	XY	XY	XY	XY	XY	XY	XY	XY	XY	XY	XX	XY	XX	XX	XX	YY	XX	XX	XY	XY	XY	XY	YY	XY	XX	XY	XY	XY	XY	XX	XX	XY	XY	XY	XY	XY	XY	XY	XY	XY
GTA0285230	3563311	G	A	XY	XY	XY	XY	XY	XY	XY	XY	XY	XY	XY	XY	XY	XY	XY	XY	XY	XY	XX	XX	XX	XY	XX	XX	XY	XY	XY	XY	XY	XY	XX	XY	XY	XY	XY	XX	XY	XY	XY	XY	XY	XY	XY	XY	XY	XY
GTA0285191	3572283	A	G	XY	XY	XY	XY	XY	XY	YY	XY	XY	XY	XY	XY	XY	XY	XY	XY	XX	XX	XX	XX	XX	YY	XX	XX	XY	XY	YY	XY	XY	XY	XY	XY	XY	XY	XY	XY	XX	XY	XY	XY	XY	XY	YY	XY	XY	XY
GTA0285243	3582458	T	C	XY	XY	YY	XY	XY	XY	XY	XY	XY	XY	XY	XY	XY	XY	XY	XY	XX	XX	XX	XX	XX	YY	XX	XX	XY	XY	XY	XY	XY	XY	XY	XY	XY	XY	XY	XY	XX	XY	XY	YY	YY	XY	XY	XY	XY	XY
GTA0285225	3591780	A	C	XY	XY	XY	XY	XY	XY	XY	XY	XY	XY	XY	XY	XY	XY	XY	XY	XX	XX	XX	XX	XX	YY	XX	XX	XY	XY	XY	YY	XY	XY	XY	XY	XY	XY	XY	XY	XX	XY	XY	XY	XY	XY	XY	XY	XY	XY
GTA0285250	3603026	G	T	XY	YY	XY	XY	XY	XY	XY	XY	XY	XY	XY	XY	XY	XY	XY	XY	XY	XY	XX	XX	XX	YY	XX	XX	XY	XY	XY	XY	XY	XY	XY	XY	XY	XY	XY	XY	XX	XY	XY	XY	XY	XY	XY	XY	XY	XY
GTA0285247	3614794	T	C	XY	XY	XY	XY	XY	XY	XY	XY	XY	XY	XY	XY	XY	XY	XY	XY	XY	XY	XX	XX	XX	YY	XX	XX	XY	XY	XY	XY	XY	XY	XY	XY	XY	XY	XY	XY	XX	XY	XY	XY	XY	XY	YY	XY	XY	XY
GTA0285234	3621297	A	G	XY	XY	XY	XY	XY	XY	XY	XY	XY	XY	XY	XY	XY	XY	XY	XY	XY	XY	XX	XX	XX	YY	XX	XX	XY	XY	XY	XY	XY	XY	XY	XY	XY	XY	XY	XY	XX	XY	XY	XY	XY	XY	XY	XY	XY	XY
GTA0285241	3632245	T	C	XY	XY	XY	XY	XY	XY	YY	XY	XY	XY	YY	YY	XY	XY	YY	XY	XY	XY	XX	XX	XX	YY	XX	XX	XY	XY	YY	XY	XY	YY	XY	YY	XY	XY	XY	XY	XX	XY	YY	XY	XY	XY	YY	XY	YY	XY
GTA0285199	3646780	A	G	XY	XY	XY	XY	XY	XY	XY	XY	XY	XY	XY	XY	XY	XY	XY	XY	XX	No Call	XX	XX	XX	YY	XX	XX	XY	XY	XY	XY	XY	XY	XY	XY	XY	XY	XY	XY	XX	XY	XY	XY	XY	XY	YY	XY	XY	XY
GTA0285195	3662775	T	C	XY	XY	XY	XY	XY	XY	XY	XY	XY	XY	YY	YY	YY	XY	XY	XY	XY	XY	XX	XX	XX	YY	XX	XX	XY	XY	XY	XY	YY	YY	YY	YY	YY	XY	XY	XY	XX	YY	XY	XY	XY	XY	No Call	XY	YY	YY
GTA0285208	3670089	C	A	XY	XY	XY	XY	XY	XY	YY	XY	XY	XY	XY	XY	XY	XY	XY	XY	XX	XY	XX	XX	XX	YY	XX	XX	XY	XY	XY	XY	XY	XY	XY	XY	XY	XY	XY	XY	XX	XY	XY	XY	XY	XY	XY	XY	XY	XY
GTA0285214	3689857	C	T	XY	XY	XY	XY	XY	XY	XY	XY	XY	XY	XY	XY	XY	XY	XY	XY	XY	XY	XX	XX	XX	YY	XX	XX	XY	XY	XY	XY	XY	XY	XY	XY	XY	XY	XY	XY	XX	XY	XY	XY	XY	XY	XY	XY	XY	XY
GTA0285215	3877738	A	T	XY	XY	XY	XY	XY	XY	XY	XY	XY	XY	XY	XY	XY	XY	XY	XY	XY	XY	XY	XX	XX	YY	XX	XX	XY	XY	No Call	XY	XY	No Call	XY	XY	XY	YY	XY	YY	XY	XY	XY	XY	XY	YY	YY	XY	XY	XY
GTA0286659	4407526	A	G	XY	XY	XY	XY	XY	XY	XY	XY	XY	XY	XY	XY	XY	XY	XY	XY	YY	YY	XY	XY	XY	YY	YY	XY	XY	XY	XY	XY	XY	XY	XY	XY	XY	XY	XY	XY	XY	XY	XY	XY	XY	XY	XY	XY	XY	XY
MPE STA 075	4435576	G	A	XY	XY	XY	XY	YY	No Call	XY	XY	No Call	XY	YY	XY	XY	XY	XY	XY	YY	YY	YY	XY	No Call	YY	YY	YY	XX	XX	XY	XY	No Call	XX	XX	YY	XX	YY	YY	YY	YY	XY	XX	XY	XX	XX	YY	YY	YY	XX
GTA0285229	4472818	C	A	XY	XY	XY	XY	XY	XY	XY	XY	No Call	XY	XY	XY	XY	XY	XY	XY	XY	YY	XY	XY	XY	YY	YY	XY	XY	XY	XY	XY	XY	XY	XY	XY	XY	YY	YY	YY	XY	XY	XY	XY	XY	XY	XY	XY	XY	XY
GTA0285235	4496457	C	G	XY	XY	XY	XY	XY	XY	YY	XY	XY	XY	XY	XY	XY	XY	XY	XY	XY	XY	XY	XY	XY	YY	YY	XY	XY	XY	YY	XY	XY	XY	XY	XY	XY	YY	YY	YY	XY	XY	XY	XY	XY	XY	YY	XY	XY	XY
GTA0285196	4511070	T	C	XY	XY	XY	XY	XY	XY	XY	XY	XY	XY	XY	XY	XY	XY	XY	XY	YY	YY	XY	XY	XY	YY	YY	XY	XY	XY	XY	XY	XY	XY	XY	XY	XY	YY	YY	YY	XY	XY	XY	XY	XY	XY	XY	XY	XY	XY
GTA0285236	4531142	A	G	XY	XY	XY	XY	XY	XY	XY	XY	XY	XY	XY	XY	XY	XY	XY	XY	XY	XY	XY	XY	XY	YY	YY	XY	XY	XY	XY	XY	XY	XY	XY	XY	XY	YY	YY	YY	XY	XY	XY	XY	XY	XY	XY	XY	XY	XY
GTA0285211	4556070	A	G	XY	XY	XY	XY	XY	XY	XY	XY	XY	XY	XY	XY	XY	XY	XY	XY	XY	XY	XY	XY	XY	YY	YY	XY	XY	XY	XY	XY	XY	XY	XY	XY	XY	YY	YY	YY	XY	XY	XY	XY	XY	XY	XY	XY	XY	XY
GTA0285251	4571203	T	A	XY	XY	XY	XY	XY	XY	XY	XY	XY	XY	XY	XY	XY	XY	XY	XY	XY	XY	XY	XY	XY	YY	YY	XY	XY	XY	XY	XY	YY	XY	XY	XY	XY	YY	YY	YY	XY	XY	XY	XY	XY	XY	XY	XY	XY	XY
GTA0285254	4598161	A	C	XY	XY	XY	XY	XY	XY	XY	XY	XY	XY	XY	XY	XY	XY	XY	XY	XY	XY	XY	XY	XY	YY	YY	XY	XY	XY	XY	XY	XY	XY	XY	XY	XY	XY	YY	YY	XY	XY	XY	XY	XY	XY	XY	XY	XY	XY
GTA0285232	4624813	A	G	XY	XY	XY	XY	XY	XY	XY	XY	XY	XY	XY	XY	XY	XY	XY	XY	XY	XY	XY	XY	XY	XY	XY	XY	XY	XY	XY	XY	XY	XY	XY	XY	XY	XY	XY	XY	XY	XY	XY	XY	XY	XY	XY	XY	XY	XY
GTA0285256	4634539	T	G	YY	XY	YY	XY	XY	XY	No Call	XY	XY	XY	XY	XY	XY	YY	XY	XY	XY	XY	YY	XY	XY	YY	YY	YY	YY	YY	XY	XY	XY	XY	XY	XY	XY	XY	YY	YY	XY	XY	XY	XY	XY	XY	YY	XY	XY	XY
GTA0285207	4650915	T	C	XY	XY	XY	XY	XY	XY	XY	XY	XY	XY	XY	XY	XY	XY	XY	XY	XY	XY	XY	XY	XY	XY	XY	XY	XY	XY	XY	XY	XY	XY	XY	XY	XY	XY	XY	XY	XY	XY	XY	XY	XY	XY	XY	XY	XY	XY
GTA0286657	4674920	C	T	YY	XY	YY	XY	XY	XY	XY	XY	XY	XY	XY	XY	XY	YY	XY	XY	XY	XY	XY	XY	XY	YY	YY	XY	YY	YY	XY	XY	XY	XY	XY	XY	XY	XY	YY	YY	XY	XY	XY	XY	XY	XY	XY	XY	XY	XY
GTA0285203	4693289	A	G	YY	XY	XY	XY	XY	XY	XY	XY	XY	XY	XY	XY	XY	YY	XY	XY	XY	XY	XY	XY	XY	YY	YY	XY	YY	YY	XY	XY	XY	XY	XY	XY	XY	XY	YY	YY	XY	XY	XY	XY	XY	XY	XY	XY	XY	XY
GTA0285200	4703887	T	C	XY	XY	XY	XY	XY	XY	XY	XY	XY	XY	XY	XY	XY	XY	XY	XY	XY	XY	XY	XY	XY	YY	YY	XY	XY	XY	XY	XY	XY	XY	XY	XY	XY	XY	YY	YY	XY	XY	XY	XY	XY	XY	XY	XY	XY	XY
GTA0286728	4727854	G	A	XY	XY	XY	XY	XY	XY	XY	XY	XY	XY	XY	XY	XY	XY	XY	XY	XY	XY	XY	XY	XY	YY	YY	XY	XY	XY	XY	XY	XY	XY	XY	XY	XY	XY	YY	YY	XY	XY	XY	XY	XY	XY	XY	XY	XY	XY
GTA0285194	4746499	A	G	XY	XY	XY	XY	XY	XY	XY	XY	XY	XY	XY	XY	XY	XY	XY	XY	XY	XY	XY	XY	XY	YY	YY	XY	XY	XY	XY	XY	XY	XY	XY	XY	XY	XY	YY	YY	XX	XY	XY	XY	XY	XY	XY	XY	XY	XY
GTA0285190	4760726	G	A	XY	XY	XY	XY	XY	XY	XY	YY	XY	XY	YY	XY	XY	XY	YY	XY	XY	XY	YY	XY	XY	YY	YY	YY	XY	XY	XY	XY	XY	XY	YY	YY	YY	YY	YY	YY	XX	XY	YY	YY	YY	XY	YY	XY	YY	YY
GTA0285231	4784661	T	C	XY	XY	XY	XY	XY	XY	XY	XY	XY	XY	XY	XY	XY	XY	XY	XY	XY	XY	XY	XY	XY	YY	YY	XY	XY	XY	XY	XY	XY	XY	XY	XY	XY	XY	YY	YY	XX	XY	XY	XY	XY	XY	XY	XY	XY	XY
GTA0285197	4800332	G	A	XY	XY	XY	XY	YY	XY	YY	XY	XY	XY	XY	XY	XY	XY	XY	XY	XY	XY	XY	XY	XY	YY	YY	XY	XY	XY	YY	XY	XY	XY	XY	XY	XY	XY	YY	YY	XX	XY	XY	XY	XY	YY	YY	YY	XY	XY
GTA0285239	4829993	T	A	XY	XY	XY	XY	XY	XY	XY	XY	XY	XY	XY	XY	XY	XY	XY	XY	XY	XY	XY	XY	XY	YY	YY	XY	XY	XY	XY	XY	XY	XY	XY	XY	XY	XY	XY	XY	XX	XY	XY	XY	XY	XY	XY	XY	XY	XY
GTA0286730	4832528	T	C	XY	XY	XY	XY	XY	XY	XY	XY	XY	XY	XY	XY	XY	XY	XY	XY	XY	XY	XY	XY	XY	YY	YY	XY	XY	XY	XY	XY	XY	XY	XY	XY	XY	XY	YY	YY	XX	XY	XY	XY	XY	XY	XY	XY	XY	XY
GTA0285212	4919896	A	G	XY	XY	XY	XY	XY	XY	YY	XY	XY	XY	XY	XY	XY	XY	XY	XY	YY	YY	XY	XY	XY	YY	YY	XY	XY	XY	YY	XY	XY	XY	XY	XY	XY	XY	YY	YY	XX	XY	XY	XY	XY	XY	YY	XY	XY	XY
GTA0286729	4939677	G	C	XY	XY	XY	XY	XY	XY	XY	XY	XY	XY	XY	XY	XY	XY	XY	XY	YY	YY	XY	XY	XY	YY	YY	XY	XY	XY	XY	XY	XY	XY	XY	XY	XY	XY	XY	YY	XX	XY	XY	XY	XY	XY	XY	XY	XY	XY
GTA0285216	4967958	G	A	YY	XY	YY	XY	XY	XY	XY	XY	XY	XY	XY	XY	XY	YY	XY	XY	YY	YY	XY	XY	XY	YY	YY	XY	YY	YY	XY	XY	XY	XY	XY	XY	XY	XY	YY	YY	XX	XY	XY	XY	XY	XY	XY	XY	XY	XY
GTA0285237	4992310	A	G	XY	XY	XY	XY	XY	XY	XY	XY	XY	XY	XY	XY	XY	XY	XY	XY	YY	YY	XY	XY	XY	YY	YY	XY	XY	XY	XY	XY	XY	XY	XY	XY	XY	XY	XY	YY	XX	XY	XY	XY	XY	XY	XY	XY	XY	XY
GTA0286658	5029329	T	C	XY	XY	XY	XY	XY	XY	XY	XY	XY	XY	XY	XY	XY	XY	XY	XY	YY	YY	XY	XY	XY	YY	YY	XY	XY	XY	XY	XY	XY	XY	XY	XY	XY	XY	XY	YY	XX	XY	XY	XY	XY	XY	YY	XY	XY	XY
GTA0285249	5041285	T	C	XY	XY	XY	XY	XY	XY	XY	XY	XY	XY	XY	XY	XY	XY	XY	XY	YY	YY	XY	XY	XY	YY	YY	XY	XY	XY	XY	XY	XY	XY	XY	XY	XY	XY	XY	XY	XX	XY	XY	XY	XY	XY	XY	XY	XY	XY
GTA0285233	5060127	T	A	XY	XY	XY	XY	XY	XY	XY	XY	XY	XY	XY	XY	XY	XY	XY	XY	YY	YY	XY	XY	XY	YY	YY	XY	XY	XY	XY	XY	XY	XY	XY	XY	XY	XY	XY	YY	XX	XY	XY	XY	XY	YY	XY	XY	XY	XY
GTA0285227	5078671	C	A	XY	XY	XY	XY	XY	XY	YY	XY	XY	XY	XY	XY	XY	XY	XY	XY	YY	YY	XY	XY	XY	YY	YY	XY	XY	XY	YY	XY	No Call	No Call	XY	XY	XY	XY	XY	YY	XX	XY	XY	XY	XY	XY	YY	XY	XY	XY
GTA0285244	5086064	G	A	XY	XY	YY	XY	XY	YY	YY	XY	XY	XY	XY	XY	XY	XY	XY	XY	YY	YY	XY	YY	YY	YY	YY	XY	XY	XY	XY	YY	YY	XY	XY	XY	XY	XY	XY	YY	XX	XY	XY	XY	XY	XY	XY	XY	XY	XY
GTA0285198	5225089	T	A	XY	XY	XX	XY	XY	XY	XY	XY	No Call	XY	XY	XY	XY	XY	XY	XY	YY	YY	XY	XY	XY	YY	YY	XX	XY	XY	XY	XY	XY	XY	XY	XY	XY	XY	XY	YY	XY	XY	XY	XY	XY	XY	XY	XY	XY	XY
[truncated: 154 more columns]
