# Supplementary material for: Promoter insertion leads to polyembryony in mango — a case of convergent evolution with citrus
Source: Hortic Res. 2023 Nov 8;10(12):uhad227. doi: 10.1093/hr/uhad227 (PMC10709545; doi:10.1093/hr/uhad227)
Supplement: Web_Material_uhad227 [file web_material_uhad227.zip › Supplementary_table_1.xlsx]

## Sheet: Sheet1
SupplementaryTable 1
Convergent promoter evolution leads to polyembryony in mango
Chandra Bhan Yadav, Ada Rozen, Ravit Eshed, Mazal Ish-Shalom, Adi Feinganbaum, Natalie Dillon, Ian Bally, Mathew Webb, David Kuhn, Ron Ophir, Yuval Cohen, Amir Sherman
Supplementary Table 1:
germplasm embryony phenotype
Accession name	Embryony penotype	Accession Number		collection
Wally	Poly			Israel
Olour	Poly			Israel
Gedong	Poly			Israel
Oro	Poly			Israel
Carabao	Poly			Israel
Mora	Poly			Israel
M. odorata	Poly			Israel
Gary	Poly			Israel
Suvarnarekha	Poly			Israel
Winters	Poly			Israel
Kensington Pride	Poly			Israel
M. laurina	Poly			Israel
Madam Francis	Poly			Israel
Root Stock 13-1	Poly			Israel
Root Stock Sabre	Poly			Israel
BD28/91	Poly			Israel
Golek	Poly			Israel
Nam Doc Mai	Poly			Israel
R2E2	Poly			Israel
Gouveia	Poly			Israel
Vallenato	Poly			Israel
Dolores	Poly			Israel
Vianato	Poly			Israel
41/c	Poly			Israel
BD46\116	Poly			Israel
Yo10/41	Poly			Israel
M. torquenda Lamantana	Poly	MG013		Australia
Paris	Poly	MG146		Australia
Rosa	Poly	MG159		Australia
BARC (R2T1) Mangga Aer	Poly	MG293		Australia
Mangee Dodel	Poly	MG315		Australia
Phoenix	Poly	MG321		Australia
Peach CG	Poly	MG429		Australia
Sulawesi	Poly	MG372		Australia
Xoai Cat Thom	Poly	MG140		Australia
Arumanis A	Poly	MG145		Australia
Khom	Poly	MG179		Australia
Betti Amber	Poly	MG006		Australia
M. quadrifida Assam Kombang	Poly	MG007		Australia
Tung Chi	Poly	MG024		Australia
Hinchinbrook	Poly	MG027		Australia
M. laurina Lombok D. MacLeod	Poly	MG030		Australia
Cheneke	Poly	MG086		Australia
Carabao Flav	Poly	MG104		Australia
Indian Foran	Poly	MG105		Australia
Trusso	Poly	MG109		Australia
Carabao Timiteo	Poly	MG110		Australia
Black Java	Poly	MG112		Australia
Predojevich	Poly	MG115		Australia
Larman	Poly	MG116		Australia
Raspuri	Poly	MG119		Australia
Gratidge	Poly	MG148		Australia
Mundappa	Poly	MG202		Australia
Tiwi	Poly	MG211		Australia
Carabao Pep	Poly	MG215		Australia
O H'Ure Pio	Poly	MG233		Australia
Rockdale Saigon	Poly	MG254		Australia
Tekin	Poly	MG255		Australia
Indochinese Late	Poly	MG258		Australia
Pajo	Poly	MG279		Australia
Mag B	Poly	MG310		Australia
Mylepania	Poly	MG311		Australia
Browns Seedling	Poly	MG322		Australia
Pairi	Poly	MG336		Australia
Andreoli	Poly	MG338		Australia
Manalagi	Poly	MG340		Australia
Kimba	Poly	MG361		Australia
Carabao (Los Banos ) Harbon	Poly	MG362		Australia
Gulliver's Triumph	Poly	MG368		Australia
Ampalam	Poly	MG031		Australia
M. laurina Ipoh	Poly	MG009		Australia
Hong Sa	Poly	MG363		Australia
Kyal	Poly	MG246		Australia
Nam Doc Mai Gold	Poly	MG180		Australia
Amarto Seedless	Poly	MG261		Australia
BOT	Poly	MG435		Australia
Banana Long	Poly	MG096		Australia
Keow Savoey	Poly	MG069		Australia
Chokanan Large	Poly	MG267		Australia
Chokanan	Poly	MG135		Australia
Xoai Thanh Ca	Poly	MG144		Australia
Xoai Cat #7	Poly	MG166		Australia
Golden Tropic	Poly	MG275		Australia
Common Maltby Boune	Poly	NGS		Australia
Kurukan	Poly	NGS		Australia
Cedar Bay	Poly	NGS		Australia
Nan Klang Wan	Poly	NGS		Australia
Asam Ramuk	Poly	NGS		Australia
Xoai Boui	Poly	MG214		Australia
Bahdar Khandi	Poly	MG302		Australia
Florigon	Poly	MG366		Australia
Early Gold	Poly	MG163		Australia
Smith	Mono	MG107		Australia
Fifi	Mono	MG165		Australia
Yusof	Mono	MG118		Australia
Nong Sang	Mono	MG207		Australia
TPJ (Rootstock)	Mono	MG323		Australia
A67 SRS	Mono	MG331		Australia
Blue	Mono	MG129		Australia
Unknown Indian	Mono	MG079		Australia
F2	Mono	MG081		Australia
Springfels	Mono	MG101		Australia
Lippens	Mono	MG126		Australia
Jehangir	Mono	MG161		Australia
Fhyn	Mono	MG170		Australia
Magovar	Mono	MG205		Australia
Manjeera	Mono	MG226		Australia
Willard H	Mono	MG231		Australia
Sensation	Mono	MG232		Australia
Golden Delight S	Mono	MG234		Australia
Unknown (D27 Ayr)	Mono	MG253		Australia
Bangampalli	Mono	MG266		Australia
Zill	Mono	MG270		Australia
Julie	Mono	MG325		Australia
Ono	Mono	MG341		Australia
Lily	Mono	MG350		Australia
Duncan	Mono	MG373		Australia
Apple	Mono	MG452		Australia
Parri	Mono	MG458		Australia
20/36 Israle	Mono	MG068		Australia
Anderson	Mono	MG080		Australia
Padiri	Mono	MG120		Australia
S113 NT	Mono	MG124		Australia
Sri Jaya	Mono	MG141		Australia
Whiley 42	Mono	MG156		Australia
S7	Mono	MG184		Australia
Hybrid 10	Mono	MG213		Australia
Royal Special	Mono	MG242		Australia
Mallika	Mono	MG260		Australia
Mahmuda Vikara Bad	Mono	MG304		Australia
Repozo	Mono	MG351		Australia
Graham	Mono	MG360		Australia
Jubilee (3)	Mono			Israel
Dusheri (6)	Mono			Israel
Heidi (7)	Mono			Israel
Thonmpson (8)	Mono			Israel
Tango (9)	Mono			Israel
Yadaee (10)	Mono			Israel
Lily (11)	Mono			Israel
Langra (12)	Mono			Israel
Maya (13)	Mono			Israel
Manzanillo (14)	Mono			Israel
Pinero (16)	Mono			Israel
Fascell (17)	Mono			Israel
Keitt (18)	Mono			Israel
Himsagar (21)	Mono			Israel
Osteen (22)	Mono			Israel
BS 4/54 (25)	Mono			Israel
Glenn (26)	Mono			Israel
Hyden (27)	Mono			Israel
Has-El-Has (28)	Mono			Israel
Tommy Atkins (29)	Mono			Israel
Pairi (30)	Mono			Israel
Kent (33)	Mono			Israel
E10-5/12 (34)	Mono			Israel
Tali (35)	Mono			Israel
Mulgoba (37)	Mono			Israel
Sindhu	Mono			Israel
Isis (40)	Mono			Israel
Edward	Mono			Israel
Alphonso	Mono			Israel
BD 3/34	Mono			Israel
Ratna	Mono			Israel
Brooks Late	Mono			Israel
Dot	Mono			Israel
Justin	Mono			Israel
Brindibani	Mono			Israel
Bs 20/1	Mono			Israel
Jakarta	Mono			Israel
Zillate	Mono			Israel
Van Dyke	Mono			Israel
BD 3/80	Mono			Israel
Bs 20-1	Mono			Israel
Gaylour	Mono			Israel
Zr 6/2	Mono			Israel
Red Keith	Mono			Israel
Kesar	Mono			Israel
King David	Mono			Israel
Shelly	Mono			Israel
Zr 6/6	Mono			Israel
Valencia Pride	Mono			Israel
Irwin	Mono			Israel
Mabruka	Mono			Israel
Ah Ping	Mono			Israel
-74	Mono			Israel
Sendura	Mono			Israel
Bs 16/36	Mono			Israel
Southern Blush	Mono			Israel
Tali	Mono			Israel
BD 89/34	Mono			Israel
Francis (TEF02)	Mono			Israel
Orli	Mono			Israel
Zr 1/36	Mono			Israel
BD 29/133	Mono			Israel
BD 29/146	Mono			Israel
BD 29/150	Mono			Israel
BD 31/79	Mono			Israel
BD 46/102	Mono			Israel
BD 46/150	Mono			Israel
BD 6\73	Mono			Israel
