# Supplementary material for: Promoter insertion leads to polyembryony in mango — a case of convergent evolution with citrus
Source: Hortic Res. 2023 Nov 8;10(12):uhad227. doi: 10.1093/hr/uhad227 (PMC10709545; doi:10.1093/hr/uhad227)
Supplement: Web_Material_uhad227 [file web_material_uhad227.zip › Supplementary_table_2.xlsx]

## Sheet: Sheet1
SupplementaryTable 2
Convergent promoter evolution leads to polyembryony in mango
Chandra Bhan Yadav, Ada Rozen, Ravit Eshed, Mazal Ish-Shalom, Adi Feinganbaum, Natalie Dillon, Ian Bally, Mathew Webb, David Kuhn, Ron Ophir, Yuval Cohen, Amir Sherman
Supplementary table 2
Mango accession that were analyzed for SNPs based on NGS.
	Acccession	Abbreviation	DNA Source	Monembryony	Polyembryony
1	Shelly	SH	Israel	+
2	Tommy Atkins	TA	Israel	+
3	Kent	Kent	Israel	+
4	Keitt	Keitt	Israel	+
5	Maya	Maya	Israel	+
6	Omer	Omrt	Israel	+
7	Alphonso	ALP	Israel	+
8	Sabre	SAB	Israel		+
9	13/1	13/1	Israel		+
10	Carabao	CAR	Israel		+
11	M. laurina	LAU	Israel		+
12	Common Maltby Bourne	CMB	Australia		+
13	Nan Klang Wan	NKW	Australia		+
14	Kurukan	KUR	Australia		+
15	Cedar Bay	CED	Australia		+
