# Supplementary material for: Promoter insertion leads to polyembryony in mango — a case of convergent evolution with citrus
Source: Hortic Res. 2023 Nov 8;10(12):uhad227. doi: 10.1093/hr/uhad227 (PMC10709545; doi:10.1093/hr/uhad227)
Supplement: Web_Material_uhad227 [file web_material_uhad227.zip › Supplementary_table_3.xlsx]

## Sheet: Sheet1
SupplementaryTable 3
Convergent promoter evolution leads to polyembryony in mango
Chandra Bhan Yadav, Ada Rozen, Ravit Eshed, Mazal Ish-Shalom, Adi Feinganbaum, Natalie Dillon, Ian Bally, Mathew Webb, David Kuhn, Ron Ophir, Yuval Cohen, Amir Sherman
Supplementary Table 3:
Primers used in this study
Oligo name	gattccaagtccaatgtctc	use
Manin07g005330_RT_F	gattccaagtccaatgtctc	Real time
Manin07g005330_RT_R	tcatcaacacaaggagttaa	Real time
RWP-F9	ggaacacctcaatgggtttggc	Identification of 64 bp repeat
RWP-R9	gggacatttgcccatcaacc	Identification of 64 bp repeat
RWP-F7	accatcaccaccgcccatatc	Identication of chloroplast insertion
RWP-R8	tgggctgcaatttgtgaatcc	Identication of chloroplast insertion
RWP-F5	atactattgtaatcaacatgtttcaaccac	Amplification of full MRWP promotor
RWP-R6	atatcttcttcactacagtgggacataat	Amplification of full MRWP promotor
